# Supplementary material for: Vegan Alternatives to Processed Cheese and Yogurt Launched in the European Market during 2020: A Nutritional Challenge?
Source: Foods. 2021 Nov 12;10(11):2782. doi: 10.3390/foods10112782 (PMC8619069; doi:10.3390/foods10112782)
Supplement: Supplementary file 1 [file foods-10-02782-s001.zip]

Archive with 1 entries (1 files):
- foods-1447313-supplementary.xlsx
