# Supplementary material for: Vegan Alternatives to Processed Cheese and Yogurt Launched in the European Market during 2020: A Nutritional Challenge?
Source: Foods. 2021 Nov 12;10(11):2782. doi: 10.3390/foods10112782 (PMC8619069; doi:10.3390/foods10112782)
Supplement: Supplementary file 1 [file foods-10-02782-s001.zip › foods-1447313-supplementary.xlsx]

## Sheet: vegan yogurt
		Energy	Fat	saturated fat	Carbohydrates	Sugars	Protein	salt
1		60	5	0.6	11	8.4	1.9	0.02
2		67	8.5	7.4	8.9	5.3	0.7	0.01
3		69	2.9	1.1	9.7	4.8	1.3	0.02
4		55	3.1	1.2	5.9	1.2	1.3	0.02
5		128	11.9	10.5	4.5	0.6	0.8	0.1
6		54	2.3	0.4	3.8	2.4	4.2	0.18
7		79	2	0.3	11.2	9.7	3.6	0.18
8		75	2	0.3	10.4	9.2	3.5	0.18
9		124	5.8	4.8	14	3.8	1.9	0.03
10		123	7	6.1	11	3.6	1.7	0.2
11		142	6.6	6.3	19.7	10.5	0.9	0.03
12		93.3333	4.4	4.2	12.6	6.73333	0.733333	0.02
13		99	5	0.6	11	7.5	1.9	0.02
14		100	6	0.7	11	8.4	1.1	0.03
15		96	5.8	0.7	7.8	5.2	2.1	0.02
16		90.6667	4.6	3.93333	12.2	7	0.4	0.0533333
17		90.6667	4.6	3.93333	12.2	7	0.4	0.0533333
18		41	2.2	0.2	4.2	0.4	1	0.1
19		67	1.9	0.2	11	8	0.9	0.1
20		66	1.9	0.2	11	7.9	0.9	0.1
21		81	2.7	0.5	8.5	7.4	4.8	0.28
22		82	2.7	0.5	8.6	7.8	4.7	0.31
23		82	2.7	0.5	8.8	8.2	4.7	0.31
24		66	2.2	0.4	7.5	7.5	3.7	0.2
25		83	2.7	0.5	9.1	8.1	3.7	0.43
26		83	2.1	0.3	13.4	4.5	1.5	0.07
27		84	6.1	5.7	6	0.6	0.5	0.07
28		128	5.8	5	18	0.9	0.6	0.09
29		126	5.8	5	18	1	0.6	0.09
30		131	6.1	5.2	18	10	0.6	0.01
31		163.333	14	12	8	5.33333	1	0.0333333
32		123.333	7.33333	7.33333	11.3333	6.66667	2.66667	0.0333333
33		49	3.4	1.2	0	0	4.5	0.1
34		46	2.9	0.4	0	0	4.5	0.1
35		71	2	0.3	9	7.9	3.7	0.18
36		72	1.9	0.3	9.5	7.5	3.7	0.14
37		77	2	0.3	10	9.7	3.6	0.21
38		68	3.3	0.6	2.6	2.5	5.8	0.36
39		87	2.1	0.8	15	6.6	1.2	0
40		85	4	2.8	11.7	6.7	0.8	0.11
41		85	4	2.9	11.8	6.8	0.8	0.11
42		83	4.5	3.7	9.8	5.8	0.7	0.1
43		102	4.5	3.7	15	9.4	0.7	0.09
44		108	4.1	3.3	14	10	0.6	0.09
45		90	5	4.1	10	2.7	0.9	0.08
46		127	11	9	3.8	1.3	3	0.01
47		77	4.9	4.6	7.7	0.5	0.5	0.05
48		99	2.5	3.2	16	10	0.5	0.04
49		100	3.5	3.2	16	10	0.5	0.02
50		84	6.1	5.7	6	0.6	0.6	0.07
51		83	2.1	0.3	13.4	4.5	1.5	0.07
52		75	3.2	1.9	10	4.4	1.6	0.08
53		79	1	0	16	9.5	1.7	0.09
54		76.6667	1	0.2	15.3333	9.33333	1	0.133333
55		123.333	7.33333	0.6	11.3333	6.66667	2.66667	0.0333333
56		163.333	14	12	8	5.66667	1	0.0333333
57		101	3.9	3.6	15.9	10.5	0.5	0.1
58		98	3.9	3.6	14.9	8.9	0.4	0.1
59		64	2.1	0.4	6.4	6.3	3.6	0.25
60		136	8.3	7.3	13.78	9.07	0.8	0.1
61		118	6.9	6.4	12.7	8.5	0.7	0.1
62		117	6.8	6.4	12.5	8.2	0.7	0.1
63		75	1.9	0.3	9.1	8.8	3.5	0.1
64		75	1.9	0.3	9.3	8.8	3.6	0.16
65		63	1.9	0.2	8.1	7.6	3.1	0.1
66		64	1.9	0.2	8.2	7.7	3.4	0.1
67		183	18	13	3	0.5	2.3	0.01
68		153	11.5	8.2	9.7	6.8	1.9	0.02
69		68	3.3	0.6	2.6	2.5	5.8	0.36
70		83	2.7	0.5	9.1	8.2	4.7	0.43
71		92.6667	7.13333	6.8	6.4	0.933333	0.733333	0.0333333
72		108	5.33333	5.13333	14.3333	7.8	0.6	0.04
73		69	2.1	0.4	8.3	8.2	3.6	0.25
74		76	1.9	0.3	9.7	9.4	3.6	0.22
75		75	1.9	0.3	9.3	8.8	3.6	0.16
76		74	1.9	0.3	9	8.8	3.7	0.16
77		97	3.5	3.2	16	9.1	0.4	0.05
78		79	17	0.3	12	11	3.1	0.14
79		113	2.8	0.4	17	13	4.8	0.05
80		104	2.8	0.4	17	13	4.8	0.03
81		83	4.5	3.7	9.8	5.8	0.7	0.1
82		88	4.4	3.6	9.3	3.8	0.7	0.03
83		42	2.3	0.4	0	0	4	0.2
84		105	4.6	3.9	15.2	7.3	0.3	0.04
85		55	2	0.4	3	1.9	1.8	0.09
86		81	3	0.6	12	9.4	1.4	0.05
87		96	5.8	0.7	7.8	5.2	2.1	0.02
88		89	4.7	0.4	8.9	5.5	2	0.02
89		95	2	0.3	15	14	1.9	0.25
90		145	10	0.8	10	4.1	3.4	0.11
91		294	1.9	0.3	8.5	8.2	3.6	0.15
92		120	9.6	8.8	6.3	1.3	1.7	0.24
93		71	1.9	0.5	10	7	3.2	0
94		84	6.1	5.7	6	0.6	0.6	0.07
95		61	2	0.4	5.8	5.6	3.7	0.22
96		42	2.3	0.4	0	0	4	0.24
97		96	2.2	0.8	17.1	12	1.2	0.03
98		146	12	11.4	7.9	1.9	1.9	0.05
99		95	4.9	4.6	11.7	7	0.5	0.07
100		86	2.7	0.3	14	10	0.4	0.1
101		108	7.7	6.8	8.9	0.9	0.6	0.1
102		80	3.1	2.5	12	1.7	0.8	0.1
103		66	2.2	0.4	7.5	7.5	3.7	0.2
104		125	7	2.9	14	4.7	1	0.1
105		42	23	0.4	0	0	4	0.13
106		89	4.2	4	12	8.8	0.8	0.02
107		89	4.2	4	12	8.8	0.8	0.02
108		97	3	2.6	16.8	10.7	0.5	0.08
109		84	3	0.5	8.5	8	5.4	0.22
110		158	16	15	2.8	1.4	1.7	0.08
111		137	10.4	9.7	10	5.3	1.5	0.16
112		83	3	0.5	8.2	8.1	1.5	0.26
113		54	2.8	0.4	2.3	2.2	3.9	0.35
114		92	2.8	2.4	16.4	12.4	0.4	0.3
115		93	4.3	3.9	12.8	7.4	0.04	0.04
116		61	2.1	0.4	5.7	5.5	3.7	0.25
117		85	5.9	0.5	4.9	2.2	1.8	0.29
118		107	5.3	5.1	14	8.4	0.6	0.03
119		80	3.1	2.5	12	1.7	0.8	0.01
120		77	4.7	1	6.8	0.5	1.7	0
121		61	2	0.4	5.8	5.6	3.7	0.22
122		88	2.7	0.2	13	9.8	0.9	0.05
123		162	8	7.5	21.5	11.9	0.9	0.05
124		80	0.8	0.1	16	0.9	1.2	0.1
125		46	2.1	0.4	0	0	4.8	0.01
126		217	18.6	12.2	12.2	11	1.7	0
127		61	2.1	0.4	5.7	5.5	1	0.25
128		124	11	9.8	6	0.5	1	0.7
129		83	2.1	0.3	12.4	4.5	1.6	0.07
130		139	10.4	9.7	10.1	5	1.1	0.16
131		58	1.9	0.3	4.8	4.4	1.6	0.11
132		44	2.3	0.3	3	0	0.5	0.03
133		96	7.7	7.1	5	1	1.4	0.2
134		66	3.9	1.6	5.9	0.8	1.4	0.05
135		82	2.7	0.5	8.6	7.8	4.7	0.31
136		83	2.1	0.3	11.9	11.4	3.8	0.1
137		67	1.1	0.1	12.5	4.7	0.08	0.09
138		152	11.5	10.3	11.1	6.5	1.3	0.15
139		46	2.9	0.4	0	0	4.8	0.1
140		46	2.9	0.4	0	0	4.8	0.1
141		260	26	21	4	0	1.5	0.05
142		46	0.5	0.1	10	1.5	0.6	0.02
143		67	2.3	1.4	8	8	3.5	0.02
144		99	5	0.6	11	7	1.9	0.02
145		114	8.9	0.8	4.1	1.6	3.7	0.01
146		83	3	0.6	4.5	2.8	5.7	0.1
147		107	2	0.3	16.4	13	5.3	0.15
148		239	20	16	9.8	8.2	2.7	0.2
149		87	5.8	5.2	6.7	1	1.8	0.11
150		55	2	0.4	2	1.9	3.8	0.09
151		87	1.5	0.3	16	7.1	1.1	0.1
152		97	7.7	7.1	5.7	1	1.4	0.19
153		178	13	11	14	8.8	1.2	0.03
154		70	2.2	0.4	8.2	7.9	3.7	0.15
155		61	2.1	0.4	5.7	5.5	3.7	0.25
156		77	2.3	0.5	7.5	3.7	6.3	0.15
157		87	4.3	4	11	8	1.1	0.02
158		151	3	1.4	27	11.5	3.6	0.12
159		170	15.5	14.5	6.9	3.6	1.5	0.02
160		61	2	0.4	6.8	5.6	3.7	0.22
161		50	2.3	0.4	2.1	2.1	4	0.25
162		121	4.7	4.1	17	10	2.5	0.03
163		61	2	0.4	5.8	5.6	3.7	0.22
164		60	3.5	0.7	5.4	1.7	1.6	0.06
165		102	3.9	3.4	16.5	12.5	0.6	0.32
166		42	2.3	0.4	0	0	4	0.24
167		58	1.9	0.3	4.8	4.4	3.6	0.11
168		55	3	1.1	2.3	2.2	3.6	0.32
169		90	5	4.1	10	2.7	0.9	0.08
170		53	3.3	0.5	0	0	5.7	0.11
171		94	7.1	6.7	6.5	5	2.2	0.02
172		50	2.3	0.4	2.1	2.1	4	0.25
173		174	12	11	14	12	1	0.06
174		92	3	2.8	15.6	9.5	0.3	0.08
175		88	2.7	0.2	13	8	0.09	0.05
176		68	2.1	0.4	8.1	6	3.6	0.23
177		95	5.3	5	11	6	0.09	0.2
178		61	2	0.4	5.8	5.6	1	0.22
179		74	1.9	0.3	9	8.8	3.6	0.16
180		94	2.8	2.4	16.4	12	0.5	0.3
181		96	2.2	0.8	17.1	12	1.2	0.03
182		146	12	11.4	7.9	1.9	1.9	0.05

## Sheet: Vegan yogurt_info
Sort by A-Z	Variants (% of total)		Sort by A-Z	Number of Variants		Highlight dataset View Products			Sort by A-Z	Variants (% of total)			Sort by A-Z	Variants (% of total)		Sort by A-Z	Number of Variants			Sort by A-Z	Number of Variants		Sort by A-Z	Variants (% of total)
Vegan/No Animal Ingredients	100.0%		Vegan/No Animal Ingredients	181		Sort by A-Z	Number of Variants		Vegan/No Animal Ingredients	100.0%			Germany	18.2%		Germany	33			Waters (Food)	171		Waters (Food)	94.5%
Low/No/Reduced Allergen	72.9%		Low/No/Reduced Allergen	132		Vegan/No Animal Ingredients	181		Low/No/Reduced Allergen	72.9%			Poland	15.5%		Poland	28			Bacterial Cultures (Food)	145		Bacterial Cultures (Food)	80.1%
Plant Based	56.9%		Plant Based	103		Low/No/Reduced Allergen	132		Plant Based	56.9%			Netherlands	10.5%		Netherlands	19			Natural X Flavourings (Food)	88		Natural X Flavourings (Food)	48.6%
Vegetarian	54.7%		Vegetarian	99		Plant Based	103		Vegetarian	54.7%			UK	9.4%		UK	17			Streptococcus Thermophilus (Food)	87		Streptococcus Thermophilus (Food)	48.1%
Low/No/Reduced Lactose	52.5%		Low/No/Reduced Lactose	95		Vegetarian	99		Low/No/Reduced Lactose	52.5%			France	8.3%		France	15			Lactobacillus Delbrueckii Ssp. Bulgaricus (Food)	86		Lactobacillus Delbrueckii Ssp. Bulgaricus (Food)	47.5%
Gluten Free	49.7%		Gluten Free	90		Low/No/Reduced Lactose	95		Gluten Free	49.7%			Belgium	6.6%		Belgium	12			Pectins (Food)	84		Pectins (Food)	46.4%
Ethical - Environmentally Friendly Package	46.4%		Ethical - Environmentally Friendly Package	84		Gluten Free	90		Ethical - Environmentally Friendly Package	46.4%			Norway	5.0%		Norway	9			White Sugar (Food)	80		White Sugar (Food)	44.2%
Ethical - Recycling	42.0%		Ethical - Recycling	76		Ethical - Environmentally Friendly Package	84		Ethical - Recycling	42.0%			Switzerland	4.4%		Switzerland	8			Food Acids (Food)	79		Food Acids (Food)	43.6%
Vitamin/Mineral Fortified	35.4%		Vitamin/Mineral Fortified	64		Ethical - Recycling	76		Vitamin/Mineral Fortified	35.4%			Denmark	3.9%		Denmark	7			Sea Salt (Food)	68		Sea Salt (Food)	37.6%
Social Media	34.8%		Social Media	63		Vitamin/Mineral Fortified	64		Social Media	34.8%			Spain	3.3%		Spain	6			Acidity Regulators (Food)	67		Acidity Regulators (Food)	37.0%
Total Sample	100.0%		Total Sample	181		Social Media	63		Added Calcium	31.5%			Total Sample	100.0%		Total Sample	1			Stabilizers (Food)	66		Stabilizers (Food)	36.5%
						Added Calcium	57		Organic	28.7%										Soybean (Food)	65		Soybean (Food)	35.9%
						Organic	52		Dairy Free	26.0%										Citric Acid (Food)	60		Citric Acid (Food)	33.1%
						Dairy Free	47		Low/No/Reduced Fat	22.1%										Thickeners (Food)	53		Thickeners (Food)	29.3%
						Low/No/Reduced Fat	40		Ethical - Sustainable (Habitat/Resources)	19.9%										Vitamin B12 (Food)	51		Vitamin B12 (Food)	28.2%
						Ethical - Sustainable (Habitat/Resources)	36		High/Added Protein	18.2%										Coconut Milk (Food)	48		Coconut Milk (Food)	26.5%
						High/Added Protein	33		No Added Sugar	17.7%										Vitamins (Food)	45		Vitamins (Food)	24.9%
						No Added Sugar	32		GMO Free	17.1%										Ergocalciferol (Food)	42		Ergocalciferol (Food)	23.2%
						GMO Free	31		No Additives/Preservatives	13.8%										Antioxidants (Food)	41		Antioxidants (Food)	22.7%
						No Additives/Preservatives	25		Ethical - Environmentally Friendly Product	11.6%										Tocopherol (Food)	41		Tocopherol (Food)	22.7%
						Ethical - Environmentally Friendly Product	21		Free from Added/Artificial Preservatives	10.5%										Ascorbyl Palmitate (Food)	40		Ascorbyl Palmitate (Food)	22.1%
						Free from Added/Artificial Preservatives	19		Free from Added/Artificial Colourings	8.8%										Modified Starches (Food)	37		Modified Starches (Food)	20.4%
						Free from Added/Artificial Colourings	16		Low/Reduced Sugar	8.8%										Starches and Dextrins (Food)	37		Starches and Dextrins (Food)	20.4%
						Low/Reduced Sugar	16		Sugar Free	3.9%										Lemon Juice Concentrate (Food)	37		Lemon Juice Concentrate (Food)	20.4%
						Sugar Free	7		High/Added Fibre	3.9%										Cassava Starch (Food)	35		Cassava Starch (Food)	19.3%
						High/Added Fibre	7		Low/No/Reduced Saturated Fat	3.3%										Riboflavin (Food)	33		Riboflavin (Food)	18.2%
						Low/No/Reduced Saturated Fat	6		Free from Added/Artificial Flavourings	2.8%										Corn Starch (Food)	30		Corn Starch (Food)	16.6%
						Free from Added/Artificial Flavourings	5		Functional - Bone Health	2.8%										Flavouring Substances (Food)	28		Flavouring Substances (Food)	15.5%
						Functional - Bone Health	5		Ethical - Charity	2.8%										Calcium Phosphates (Food)	27		Calcium Phosphates (Food)	14.9%
						Ethical - Charity	5		Ease of Use	1.7%										Salt (Food)	27		Salt (Food)	14.9%
						Ease of Use	3		Functional - Digestive	1.7%										Trisodium Citrate (Food)	26		Trisodium Citrate (Food)	14.4%
						Functional - Digestive	3		Children (5-12)	1.7%										Coconut Extract (Food)	26		Coconut Extract (Food)	14.4%
						Children (5-12)	3		All Natural Product	1.7%										Sodium Citrate (Food)	25		Sodium Citrate (Food)	13.8%
						All Natural Product	3		Ethical - Human	1.7%										Carrot Extract (Food)	25		Carrot Extract (Food)	13.8%
						Ethical - Human	3		Prebiotic	1.1%										Guar Gum (Food)	25		Guar Gum (Food)	13.8%
						Prebiotic	2		Functional - Other	1.1%										Tricalcium Citrate (Food)	23		Tricalcium Citrate (Food)	12.7%
						Functional - Other	2		Low/No/Reduced Sodium	1.1%										Blueberry (Food)	22		Blueberry (Food)	12.2%
						Low/No/Reduced Sodium	2		Cobranded	1.1%										Lactobacillus Acidophilus (Food)	22		Lactobacillus Acidophilus (Food)	12.2%
						Cobranded	2		Ethical - Toxins Free	0.55%										Oats (Food)	21		Oats (Food)	11.6%
						Ethical - Toxins Free	1		Low/No/Reduced Calorie	0.55%										Raspberry (Food)	21		Raspberry (Food)	11.6%
						Low/No/Reduced Calorie	1		Functional - Weight & Muscle Gain	0.55%										Carob Bean Gum (Food)	21		Carob Bean Gum (Food)	11.6%
						Functional - Weight & Muscle Gain	1		Diet/Light	0.55%										Mango (Food)	21		Mango (Food)	11.6%
						Diet/Light	1		On-the-Go	0.55%										Bifidobacterium Lactis (Food)	19		Bifidobacterium Lactis (Food)	10.5%
						On-the-Go	1		Ethical - Biodegradable	0.55%										Almond (Food)	17		Almond (Food)	9.4%
						Ethical - Biodegradable	1		Ethical - Animal	0.55%										Carrot Concentrate (Food)	16		Carrot Concentrate (Food)	8.8%
						Ethical - Animal	1		Total Sample	100.0										Food Colours (Food)	15		Food Colours (Food)	8.3%
						Total Sample	1													Coconut (Food)	15		Coconut (Food)	8.3%
																				Fruit and Fruit Products (Food)	15		Fruit and Fruit Products (Food)	8.3%
																				Strawberry (Food)	15		Strawberry (Food)	8.3%
																				Unrefined Natural Sugar (Food)	14		Unrefined Natural Sugar (Food)	7.7%
																				Tricalcium Phosphate (Food)	13		Tricalcium Phosphate (Food)	7.2%
																				Pea Protein (Food)	13		Pea Protein (Food)	7.2%
																				Yogurt (Food)	13		Yogurt (Food)	7.2%
																				Peach (Food)	12		Peach (Food)	6.6%
																				Inulin (Food)	12		Inulin (Food)	6.6%
																				Apple Juice Concentrate (Food)	12		Apple Juice Concentrate (Food)	6.6%
																				Coconut Oil (Food)	12		Coconut Oil (Food)	6.6%
																				Vitamin D (Food)	12		Vitamin D (Food)	6.6%
																				Vanilla (Food)	11		Vanilla (Food)	6.1%
																				Sunflower Seed Oil (Food)	10		Sunflower Seed Oil (Food)	5.5%
																				Passion Fruit Juice (Food)	10		Passion Fruit Juice (Food)	5.5%
																				Coconut Paste (Food)	10		Coconut Paste (Food)	5.5%
																				Agar (Food)	10		Agar (Food)	5.5%
																				Modified Corn Starch (Food)	10		Modified Corn Starch (Food)	5.5%
																				Calcium Carbonate (Food)	10		Calcium Carbonate (Food)	5.5%
																				Bifidobacterium (Food)	9		Bifidobacterium (Food)	5.0%
																				Coconut Pulp (Food)	9		Coconut Pulp (Food)	5.0%
																				Natural Vanilla Flavour (Food)	9		Natural Vanilla Flavour (Food)	5.0%
																				Malic Acid (Food)	9		Malic Acid (Food)	5.0%
																				Potato Starch (Food)	9		Potato Starch (Food)	5.0%
																				Lemon Juice (Food)	9		Lemon Juice (Food)	5.0%
																				Mango Puree (Food)	8		Mango Puree (Food)	4.4%
																				Rolled Oats (Food)	8		Rolled Oats (Food)	4.4%
																				Rapeseed Oil (Food)	8		Rapeseed Oil (Food)	4.4%
																				Calcium Citrates (Food)	8		Calcium Citrates (Food)	4.4%
																				Coconut Water (Food)	8		Coconut Water (Food)	4.4%
																				Coconut Fat (Food)	7		Coconut Fat (Food)	3.9%
																				Glucose Fructose Syrup (Food)	7		Glucose Fructose Syrup (Food)	3.9%
																				Lactococcus Lactis Ssp. Lactis (Food)	7		Lactococcus Lactis Ssp. Lactis (Food)	3.9%
																							Lactic Acid Bacteria (Food)	3.9%
																							Almond Paste (Food)	3.9%
																							Carotenes (Food)	3.9%
																							Cane Sugar (Food)	3.9%
																							Beetroot Extract (Food)	3.9%
																							Raspberry Juice (Food)	3.9%
																							Strawberry Juice (Food)	3.3%
																							Pumpkin Extract (Food)	3.3%
																							Blackcurrant (Food)	3.3%
																							Sugars and Other Carbohydrate Sweeteners (Food)	3.3%
																							Passion Fruit (Food)	3.3%
																							Broad Bean Protein (Food)	3.3%
																							Cashew Nut (Food)	3.3%
																							Potato Protein (Food)	3.3%
																							Blackberry (Food)	2.8%
																							Carrageenan (Food)	2.8%
																							Cashew Milk (Food)	2.8%
																							Apple Extract (Food)	2.8%
																							Agave Syrup (Food)	2.8%
																							Oat Syrup (Food)	2.8%
																							Elderberry Juice Concentrate (Food)	2.8%
																							Total Sample	100.0%

## Sheet: natural yogurt
	Energy	Fat	saturated fat	Carbohydrates	Sugars	Protein	salt
1	60	3	1.9	3.9	3.9	3.6	0.1
2	67	0.5	0.2	9.2	9.2	7	0.15
3	122	4.2	2.8	16.7	15	4.3	0.18
4	68	3.8	2.5	4.7	4.7	3.8	0.14
5	58	2.8	2	4.9	4.9	3.3	0.11
6	65	2	1.2	3.8	3.8	8	0.2
7	102	5	3.5	3.9	3.9	9.6	0.13
8	59	3	1.9	3.8	3.8	3.4	0.1
9	100	6.5	4.5	4.8	4.8	5	0.1
10	122	3.3	2.2	20	20	3.6	0.3
11	64	3.4	2.5	4.3	2.8	4	0.3
12	130	10	6.6	5.1	5.1	4.2	0.1
13	120	10	6.2	3.4	3.4	3.2	0.1
14	77	4.9	4.4	4.2	4.2	4.1	0.09
15	62	0.5	0.1	3.7	3.7	12	0.12
16	128	8	4.8	7.1	7.1	7	0.13
17	49	0.1	0.1	9	8	8	0.1
18	99	0.2	0.2	5.6	5.6	18.3	0.15
19	78	3.6	2.6	6	6	4.7	0.18
20	69	3.5	2.3	4.6	4.6	3.8	0.17
21	86	0	0	5.3	5.3	16	0.15
22	69	3.1	2.1	5.9	5.6	4.4	0.08
23	71	3.3	2.1	5.7	5.3	4.5	0.08
24	68	2	1.3	8.8	5.8	3.7	0
25	68	2	1.3	8.8	5.8	3.7	0
26	68	3.1	2	5.6	5.5	4.4	0.08
27	65	4	2.6	3.8	3.8	3.4	0.1
28	64	3.5	2.2	3.6	3.6	4.5	0.11
29	80	4.4	2.6	4.8	4.8	5.4	0.13
30	90	6.9	4.5	3.9	3	6	0.1
31	105	9	6.6	2.1	1	3.3	0.2
32	120	10	5	6.5	3.4	4	0.15
33	60	3	1.9	3.8	3.8	3.4	0.1
34	92	5.8	3.8	4.8	4.8	5.2	0.1
35	85	3	2	11	11	3.1	0.13
36	80	3.5	2	7	3.7	5.2	0.2
37	88	0.3	0.1	4.9	3.3	15	0.2
38	70	3.6	2.4	4.7	4.7	4	0.12
39	91	3.5	2.3	11.6	11.6	3.3	0.13
40	63	0.8	1.9	7.3	6.1	5	0.15
41	68	3.1	1.9	5.8	5.8	4.4	0.16
42	52	0	0.1	3.1	3.1	10	0.1
43	55	0.5	0.1	5.4	0.5	7.6	0.18
44	61	2.5	1.5	5.2	4.3	4.3	0.1
45	61	3.6	2.3	4.2	3	3	0.09
46	88	4.6	3.1	5.9	5.9	4.8	0.15
47	97	0	0	6.2	6.2	18	0.15
48	209	0	0	5	4.4	13	0.14
49	109	0	0	6.3	6.3	19.8	0.18
50	87	2.2	1.6	12.8	12.8	3.2	0.12
51	110	9	5.8	4	4	3.2	0.1
52	65	4	2.6	3.8	3.8	3.4	0.1
53	62	3.8	2.3	3.7	3.7	3.2	0.1
54	41	1.5	0.9	1.9	1.9	4.5	0.1
55	61	3.8	2.4	2.9	2.9	3.1	0.09
56	87	3.4	2.6	8.9	8.2	4.5	0.16
57	92	5.7	3.5	5.6	5.6	4.7	0.9
58	67	3	1	5.9	5.9	4	0
59	70	4	2.6	4	4	4.4	0.13
60	71	3	2	6.5	6.5	4.5	0.11
61	57	0.5	0.1	3.5	3	10	0.08
62	60	0.2	0.1	3.5	3.5	11	0.15
63	61	0.2	0.2	8.9	4.8	5.7	0.2
64	68	3.8	2.6	3.8	3.8	3.9	0.13
65	57	0.5	0.3	3.5	3.5	10	0.1
66	60	1.8	1	6.4	5.4	4.3	0.13
67	116	9.4	6.3	3.9	3.9	3.3	0.13
68	64	0.2	0.1	4	4	11	0.08
69	70	4.2	2.7	3.7	3.7	11	0.1
70	91	5.5	3.6	5.5	5.5	4.7	0
71	102	8	5.4	4.5	3.9	3.3	0.08
72	71	3.1	2.3	6.3	5.1	4.4	0.11
73	191	7.6	3.8	19.7	11.7	9.4	0.23
74	69	3.6	2.5	4.7	4.7	3.9	0.12
75	78	3.8	2.5	5.6	5.6	4.7	0.15
76	75	3.8	2.5	6.3	2.8	4	0.18
77	60	3.7	2	2.5	2.5	4.3	0.04
78	112	5	3.1	9.8	9.8	7.7	0.25
79	85	6	3.8	3.1	3.6	3.3	0.1
80	71	2	1.5	4.9	4.9	8.3	0.1
81	60	1.6	1.1	6.4	6.4	4.8	0.14
82	131	10.2	6.7	3.7	3.7	5.9	0.15
83	129	10	6.6	5.1	5.1	4.2	0.13
84	61.5	3.5	3	4.2	4.2	3.3	0.13
85	60	1.8	1.1	6.4	5.4	4.3	0.13
86	102	8	5.4	4.5	3.9	3.3	0.08

## Sheet: Vegan-cheese
	Format	Energy	Fat	saturated fat	Carbohydrates	Sugars	Protein	salt
1	slice/ cream	266	19	17	23	0.5	0.8	2.6
2	block like mozza	282	20.5	17.5	24	0.25	0.6	1.6
3	block/ slice	263	22	19.2	14	0	1.5	2.5
4	slice/ block	53	3.9	3.5	4.3	0	0	0.38
5	block	296	18.9	15.1	30.5	0.8	1.3	1.85
6	block	320	21.5	14.6	28.8	0.6	2	1.77
7	block	301	19.1	13.8	29.9	0.5	1.8	0
8	slice /block	285	23	21	20	0	0	2.3
9	block/slice	81	6.3	5.7	5.7	0	0	0.5
10	block/ slice	92	8.7	7.8	3.3	0	0	0.5
11	block	270	21	19	21	0	0	2.3
12	cream	234	23	9.6	1.1	0.8	5.7	0.7
13	cream	212	20	9.5	3.8	0.6	4.1	0
14	block/Shredded	298	24	22	21	0	0	1.7
15	block/Shredded	306.667	29	26	11	0	0	1.66667
16	sliced	258	18.9	16.7	20.9	0.8	0.2	1.5
17	sliced	258	18.9	16.7	20.9	0.8	0.2	1.5
18	schedred/ sliced	318	26	21	17	0.3	1.3	1.9
19	spread/ block	212	16	4.1	1.7	0	15	1.5
20	spread/ block	258	20	3.1	0.6	0	17	1.2
21	block/sliced	234	23	9.6	1.1	0.8	5.7	0.7
22	block/sliced	306.667	29	26	11	0	0	1.66667
23	spread	256	24	15	7	0	3	1.2
24	spread	256	24	15	7	0	3	1.3
25	spread	256	24	15	7	0	3	1.4
26	sliced/block/Shredded	281	20	18	25	0.5	0.5	1.8
27	sliced/block/Shredded	281	20	18	25	0.5	0.5	1.8
28	sliced/block/Shredded	220	13	12	25	0.1	0.5	2
29	spread/block/sliced	293.333	20.6667	17.3333	23.3333	2	0.666667	1.96667
30	spread/block/sliced	290	21	17.3333	23.6667	0	0.666667	1.8
31	spread/block	286.667	21.6667	18.6667	20	0	0.333333	1.8
32	sliced/block/spread	296	24.4	0.8	19	0.1	0.1	1.31
33	sliced/block/spread	293.333	20.6667	17.3333	23.3333	2	0.666667	1.96667
34	sliced/block/spread	290	21	17.3333	23.6667	0	0.666667	1.8
35	sliced/block/spread	244	24.9	20.9	5.8	1	0.2	0.79
36	sliced/block	286.667	21.6667	18.6667	20	0	0.333333	1.8
37	sliced/block	297	24	20.7	19.8	19.8	,3,1	1.48
38	spread	54	2.4	0.4	6.7	0.3	0.125	0
39	spread	63	2.8	0.4	6.6	0.2	3.5	0
40	Shredded	207	12	11	24	0.5	0.5	2
41	Shredded	207	12	11	24	0.5	0.5	3
42	block	370	26.5	23.3	23.4	0	3.5	0.8
43	block	371	26.6	23.3	23.4	0	3.6	0.9
44	block	294	23	19	20	0.5	0.5	1.4
45	block	285	21	18	21	0	0.5	1.7
46	spread	288	22.8	3	13	4.3	9.8	0.7
47	spread	316	25.3	3.4	11.5	2.8	11	0.8
48	spread	313	25.8	3.4	11.3	2.6	11	0.8
49	spread/sliced	210	17	15	10	2.5	2.8	2.1
50	block/sliced/Spread	283	24	21	14	0	1.9	3.2
51	block/sliced/Spread	202	17	8.6	0.9	2.7	2.4	1.6
52	sliced	281	20	18	25	0.5	0.5	2.8
53	shredded	530	42.9	4.3	17.3	4.5	18.8	3.62
54	spread	346	29.5	26.3	16.5	1.7	2,,9	1
55	Shredded	312	25.7	21.6	18.3	0.1	0.1	1.6
56	spread	232	22	11	7.8	0.5	1.3	1.3
57	block	293.333	20.6667	17.3333	23.3333	2	0.666667	1.96667
58	block	290	21	17.3333	23.6667	0	0.666667	1.8
59	sliced	261	20	18	17	0.1	2	1.9
60	sliced	295	25	20	17	0	0.6	1.2
61	Shredded	583.78	52.67	10.15	16	4	20	0.87
62	Shredded	276	23	19	0	0	0	0.87
63	sliced	272	23	20	14	1.5	1.4	0.9
64	Shredded	413	19	8.7	36	5.6	20	5.7
65	spread	286	28	23	1.3	1.1	6	0.2
66	sliced	324	27	23	20	0.1	0.1	1.7
67	wedge	279	17	16	30	0.3	1.6	3.6
68	sliced	185	16	13.6	8.5	0.3	0.7	1.5
69	sliced	281	20	18	25	0	0	1.8
70	sliced	293	23.9	20	19	0.1	0.5	1.66
71	whole	208	18	16	7.2	0.3	0.7	1.25
72	whole	286	20	4	12	3	10	2
73	block	298	23.5	20.1	20.3	0.7	1.2	1.6
74	sliced	281	21	18.4	23	0	0	2.1
75	sliced	281	20	18	25	0.5	0.5	1.8
76	sliced	251	18	16	21	0.5	0.8	1.8
77	sliced	275	23	14	18	0.5	0	0.89
78	whole	207	19.1	17	23	0.5	0.7	2.9
79	sliced	293	23	20	20	0	1.4	2
80	sliced	359	37.3	5.9	13.3	0.1	13.9	1.2
81	sliced	293.333	20.6667	17.3333	23.3333	2	0.666667	1.96667
82	block	290	21	17.3333	23.6667	0	0.666667	1.8
83	balls	251	20	2.1	10.3	1.2	6.1	0.65
84	whole	185	16	13.6	8.5	0.3	0.7	1.5
85	sliced	284	20.5	17.9	24	0.9	0	1.9
86	sliced	279	24	21	15.7	0	0	2.1
87	block	545	44.3	3.6	12.4	3.3	24.8	3.6
88	block	285	20	17	25	0.1	0.1	2
89	block	305	24.6	20	19	0.2	0.5	1.8
90	block	273	23	20	14	0.1	0.4	1.4
91	wedge	343	20	16	38	0.5	1.6	1.82
92	spread	244	20	3.35	2.24	0.33	9.379	0.42
93	block	251	20	2.1	10.3	1.2	6.1	0.65
94	Shredded	185	16	13.6	8.5	0.3	0.7	1.5
95	block	310	24	22	23	0.5	0.5	1.8
96	block	447	41	10	11	0.5	7.1	1
97	Shredded	287	23	20	20	0	0	2.1
98	Shredded	597	46.7	5.3	18.4	5.9	21	2.4
99	block	430	39	2.625	4.87	3.24	8.33	1.15
100	block	290	21	17.3333	23.6667	0	0.666667	1.8
101	wedge	447	41	10	11	0.5	7.1	1
102	sliced	277	21	18	22	0	0	2.1
103	whole	365	23.2	15.8	35.8	0.6	2.4	1.6
104	spread	290	21	17.3333	23.6667	0	0.666667	1.8
105	sliced	268	20	18	22	0.5	0.5	2.1
106	sliced	277	21	18.4	22	0	0	2.1
107	sliced	290	21	17.3333	23.6667	0	0.666667	1.8
108	spread	291	23	4.5	11	1	9.6	0.54
109	sliced	292	23	20	20	0.2	0.4	2.3
110	spread	232	20	18	11	0.5	1.3	1.3
111	block	318	26.2	23.5	22.5	0.5	0.7	2.5
112	Shredded	290	21	17.3333	23.6667	0	0.666667	1.8
113	spread	290	21	17.3333	23.6667	0	0.666667	1.8
114

## Sheet: processed dairy cheese 
		Energy	Fat	saturated fat	Carbohydrates	Sugars	Protein	salt
1	shreddred	280	18.7	13.8	0.7	0	28.8	5.4
2	shreddred	280	18.7	13.8	0.7	0	28.8	5.4
3	spread	289	25	16	5	5	11	1.2
4	spread	289	25	16	5	5	11	1.3
5	spread	289	25	16	5	5	11	1.2
6	spread	133	5	3.6	2	2	20	0.9
7	spread	133	5	3.6	2	2	20	0.9
8	spread	198	16.4	7.5	6	1.2	5	0.8
9	spread	205	14.5	7.5	10.5	4.5	6.5	1.1
10	spread	188	13.5	7	8.5	2.5	6.5	1
11	spread	248	20.5	7	7	0.5	7	1.1
12	spread	176	14	7.5	5.5	0.5	6	1.1
13	spread	265	23	11	6.5	2.5	5.5	1.2
14	spread	246	21	11	7	3.5	5	1
15	spread	61	5.8	3.9	0.4	0.4	1.8	0.28
16	spread	55	5.3	3.5	0.4	0.4	1.6	0.25
17	spread/sliced	250	21	14	6.3	6.2	9	1.8
18	spread/sliced	187	14	9.3	5.2	5.2	10	2.7
19	spread/sliced	266	20	13	5.4	5.4	16	2.9
20	block	200	19	12.3333	10	5.66667	15.6667	2.56667
21	sliced	328.889	38.6667	22.3333	6	3	33	3
22	shreddred	302	22.4	14	2.5	1	23	10.9
23	block	388	32	20.5	0.6	0.6	24.5	1.7
24	block	311	18	11	18	0.8	18	1.5
25	sliced	252	16	8.9	9	5.6	16	1.7
26	spread	190	13	9.1	5.4	5.4	13	1.6
27	whole	350	28	16.6667	0	0	24	1.66667
28	shreddred	306	26.7	17.3	7.8	0.6	8.3	0.68
29	spread	240	19.5	14	7	7	9	1.8
30	block	192	15	9.7	3.6	3.5	13	1.9
31	slcied	200	19	12.3333	10	5.66667	15.6667	2.56667
32	spread	207	15	10	4	4	13.2	2.2
33	spread	217	15	10.5	5	5	14	1.75
34	spread	200	16	11	3	1	11	2.1
35	spread	200	19	12.3333	10	5.66667	15.6667	2.56667
36	spread	328.889	38.6667	22.3333	6	3	33	3
37	block	304	22.5	14.2	2.5	1	23	1.9
38	spread	287	25	18	1.5	1.5	14	1.6
39	spread	305	29	19.4	2	2	1.5	1.5
40	block	309	23.4	15.2	3.6	0	20.9	1.7
41	spread	200	19	12.3333	10	5.66667	15.6667	2.56667
42	block	288	21	13.7	3.7	3.7	21	1.7
43	whole	344	25.5	19	6.6	0.4	21.9	1.2
44	spread	312	30	21	2	2	8.5	1.2
45	spread	190	14	9.1	3	3	13	1.1
46	sliced	357	29	20	0.5	0.5	24	1.4
47	spread	370	32.7	3.3	6.5	4.7	11.3	11.2
48	block	196	14	8.4	6	6	13	1.62
49	spread	222	18	12	4.5	4.5	10.5	1.7
50	sliced	242	18	13	6	6	14	2.4
51	sliced	308	23	15.6	2	2	23	1.3
52	sliced	200	19	12.3333	10	5.66667	15.6667	2.56667
53	sheddred	200	19	12.3333	10	5.66667	15.6667	2.56667
54	sliced	304	23.7	16.8	0.9	0.7	21.7	2
55	sliced	284	20	20	3	3	23	2.25
56	sliced	303	25	16	0.5	0.5	19	2.8
57	spread	309	29	19.5	2.5	2.5	8.6	1.4
58	sliced	289	21	14	4	2	21	1.5
59	block	350	28	16.6667	0	0	24	1.66667
60	sliced	346	28.9	19.8	3	1	18.8	3.6
61	spread	350	28	17	0	0	24	2
62	spred	244	20	14	7	7	9	0.125
63	sliced	224	13	8.9	7.2	5	15	0.176471
64	block	334	26	16.2	4	1	20	1.4
65	sliced	331	27	17.3	3.5	3.5	18.5	3.5
66	block	305	29	19.4	2	2	9	1.5
67	spread	138	5.8	3.1	4	1.9	17	1.6
68	slice	252	16	10	8	8	19	2
69	spread	200	19	12.3333	10	5.66667	15.6667	2.56667
70	sliced	318	24	14	3.5	3.5	22	2
71	spread	287	23.7	15.5	0	0	18	1.4
72	spread	222	18	12	4.5	4.5	10.7	1.7
73	spred	189	12.6	8.7	3.7	2	15.3	2.5
74	block	189	13	8.1	5.2	5.1	11	1.7
75	sliced	224	14	8.8	8.5	6.5	16	2.5
76	spread	204	16	11	4	1.3	11	2.1
77	sliced	352	28	19	0.5	0.5	25	1.2
78	sliced	231	17	12	6	4.5	13.5	2.5
79	sliced	231	17	12	6	4.5	13.5	2.4
80	block	190	12.6	8.7	3.7	2.5	15.3	2.5
81	whole	189	13	8	5.2	5.1	11	1.7
82	sliced	320	25	18	3	0.5	21	2
83	spread	254	18.8	13	6	2.6	14	3.33
84	spread	200	19	12	10	6	16	3
85	block	293	21.5	14	1.8	1.8	23	1.2
86	sliced	309	24	17	1.2	1.2	22	1.5
87	spread	190	13	9.1	5.3	5.3	13	2
88	sliced	332	25	16.3	3.7	3.7	23	1.7
89	sliced	280	21.2	15	5.2	5.2	16	3.5
90	slcied	307	23	15	1	1	24	1.5
91	slcied	222	19	13	10	6	16	2.5
92	sliced	225	19	14	10	7	17	2.5
93	sliced	230	16	11	5.9	5.9	15	3.3
94	whole	223	12	7.5	1.7	1.7	27	1.8
95	spread	209	17	11	5	5	9	2.1
96	sliced	335	26.9	17.5	2	2	21	3.35
97	spread	328	26	17	5.3	5.3	11.6	2.1
98	spread	243	18.5	13.9	5	5	14	1.6
99	spread	170	13.5	4.1	4	3.8	7.7	1.6
100	sliced	241	17	11	3.7	3.36	15	2.55
101	spread	200	16	11	3	1	11	2.1
102	spread	286	26	16	2.8	0.5	10.4	2.25
103	spread	317	30	19	1.5	1.5	8.8	2.5
104	sliced	320	25	18	3	0.5	21	2
105	whole	108	9.1	5.8	1.9	0.2	4.3	0.45
106	spread	535	56	5	5	3	3	1.2

## Sheet: Yogurt
		Energy (kcal/100 mL)	Total fat (g/100 mL)	Saturates (g/100 mL)	Carbohydrate (g/100 mL)	Sugars (g/100 mL)	Protein (g/100 mL)	Salt (g/100 mL)
1	Vegan	60	5	0.6	11	8.4	1.9	0.02
2	Vegan	67	8.5	7.4	8.9	5.3	0.7	0.01
3	Vegan	69	2.9	1.1	9.7	4.8	1.3	0.02
4	Vegan	55	3.1	1.2	5.9	1.2	1.3	0.02
5	Vegan	128	11.9	10.5	4.5	0.6	0.8	0.1
6	Vegan	54	2.3	0.4	3.8	2.4	4.2	0.18
7	Vegan	79	2	0.3	11.2	9.7	3.6	0.18
8	Vegan	75	2	0.3	10.4	9.2	3.5	0.18
9	Vegan	124	5.8	4.8	14	3.8	1.9	0.03
10	Vegan	123	7	6.1	11	3.6	1.7	0.2
11	Vegan	142	6.6	6.3	19.7	10.5	0.9	0.03
12	Vegan	93.3333	4.4	4.2	12.6	6.73333	0.733333	0.02
13	Vegan	99	5	0.6	11	7.5	1.9	0.02
14	Vegan	100	6	0.7	11	8.4	1.1	0.03
15	Vegan	96	5.8	0.7	7.8	5.2	2.1	0.02
16	Vegan	90.6667	4.6	3.93333	12.2	7	0.4	0.0533333
17	Vegan	90.6667	4.6	3.93333	12.2	7	0.4	0.0533333
18	Vegan	41	2.2	0.2	4.2	0.4	1	0.1
19	Vegan	67	1.9	0.2	11	8	0.9	0.1
20	Vegan	66	1.9	0.2	11	7.9	0.9	0.1
21	Vegan	81	2.7	0.5	8.5	7.4	4.8	0.28
22	Vegan	82	2.7	0.5	8.6	7.8	4.7	0.31
23	Vegan	82	2.7	0.5	8.8	8.2	4.7	0.31
24	Vegan	66	2.2	0.4	7.5	7.5	3.7	0.2
25	Vegan	83	2.7	0.5	9.1	8.1	3.7	0.43
26	Vegan	83	2.1	0.3	13.4	4.5	1.5	0.07
27	Vegan	84	6.1	5.7	6	0.6	0.5	0.07
28	Vegan	128	5.8	5	18	0.9	0.6	0.09
29	Vegan	126	5.8	5	18	1	0.6	0.09
30	Vegan	131	6.1	5.2	18	10	0.6	0.01
31	Vegan	163.333	14	12	8	5.33333	1	0.0333333
32	Vegan	123.333	7.33333	7.33333	11.3333	6.66667	2.66667	0.0333333
33	Vegan	49	3.4	1.2	0	0	4.5	0.1
34	Vegan	46	2.9	0.4	0	0	4.5	0.1
35	Vegan	71	2	0.3	9	7.9	3.7	0.18
36	Vegan	72	1.9	0.3	9.5	7.5	3.7	0.14
37	Vegan	77	2	0.3	10	9.7	3.6	0.21
38	Vegan	68	3.3	0.6	2.6	2.5	5.8	0.36
39	Vegan	87	2.1	0.8	15	6.6	1.2	0
40	Vegan	85	4	2.8	11.7	6.7	0.8	0.11
41	Vegan	85	4	2.9	11.8	6.8	0.8	0.11
42	Vegan	83	4.5	3.7	9.8	5.8	0.7	0.1
43	Vegan	102	4.5	3.7	15	9.4	0.7	0.09
44	Vegan	108	4.1	3.3	14	10	0.6	0.09
45	Vegan	90	5	4.1	10	2.7	0.9	0.08
46	Vegan	127	11	9	3.8	1.3	3	0.01
47	Vegan	77	4.9	4.6	7.7	0.5	0.5	0.05
48	Vegan	99	2.5	3.2	16	10	0.5	0.04
49	Vegan	100	3.5	3.2	16	10	0.5	0.02
50	Vegan	84	6.1	5.7	6	0.6	0.6	0.07
51	Vegan	83	2.1	0.3	13.4	4.5	1.5	0.07
52	Vegan	75	3.2	1.9	10	4.4	1.6	0.08
53	Vegan	79	1	0	16	9.5	1.7	0.09
54	Vegan	76.6667	1	0.2	15.3333	9.33333	1	0.133333
55	Vegan	123.333	7.33333	0.6	11.3333	6.66667	2.66667	0.0333333
56	Vegan	163.333	14	12	8	5.66667	1	0.0333333
57	Vegan	101	3.9	3.6	15.9	10.5	0.5	0.1
58	Vegan	98	3.9	3.6	14.9	8.9	0.4	0.1
59	Vegan	64	2.1	0.4	6.4	6.3	3.6	0.25
60	Vegan	136	8.3	7.3	13.78	9.07	0.8	0.1
61	Vegan	118	6.9	6.4	12.7	8.5	0.7	0.1
62	Vegan	117	6.8	6.4	12.5	8.2	0.7	0.1
63	Vegan	75	1.9	0.3	9.1	8.8	3.5	0.1
64	Vegan	75	1.9	0.3	9.3	8.8	3.6	0.16
65	Vegan	63	1.9	0.2	8.1	7.6	3.1	0.1
66	Vegan	64	1.9	0.2	8.2	7.7	3.4	0.1
67	Vegan	183	18	13	3	0.5	2.3	0.01
68	Vegan	153	11.5	8.2	9.7	6.8	1.9	0.02
69	Vegan	68	3.3	0.6	2.6	2.5	5.8	0.36
70	Vegan	83	2.7	0.5	9.1	8.2	4.7	0.43
71	Vegan	92.6667	7.13333	6.8	6.4	0.933333	0.733333	0.0333333
72	Vegan	108	5.33333	5.13333	14.3333	7.8	0.6	0.04
73	Vegan	69	2.1	0.4	8.3	8.2	3.6	0.25
74	Vegan	76	1.9	0.3	9.7	9.4	3.6	0.22
75	Vegan	75	1.9	0.3	9.3	8.8	3.6	0.16
76	Vegan	74	1.9	0.3	9	8.8	3.7	0.16
77	Vegan	97	3.5	3.2	16	9.1	0.4	0.05
78	Vegan	79	17	0.3	12	11	3.1	0.14
79	Vegan	113	2.8	0.4	17	13	4.8	0.05
80	Vegan	104	2.8	0.4	17	13	4.8	0.03
81	Vegan	83	4.5	3.7	9.8	5.8	0.7	0.1
82	Vegan	88	4.4	3.6	9.3	3.8	0.7	0.03
83	Vegan	42	2.3	0.4	0	0	4	0.2
84	Vegan	105	4.6	3.9	15.2	7.3	0.3	0.04
85	Vegan	55	2	0.4	3	1.9	1.8	0.09
86	Vegan	81	3	0.6	12	9.4	1.4	0.05
87	Vegan	96	5.8	0.7	7.8	5.2	2.1	0.02
88	Vegan	89	4.7	0.4	8.9	5.5	2	0.02
89	Vegan	95	2	0.3	15	14	1.9	0.25
90	Vegan	145	10	0.8	10	4.1	3.4	0.11
91	Vegan	294	1.9	0.3	8.5	8.2	3.6	0.15
92	Vegan	120	9.6	8.8	6.3	1.3	1.7	0.24
93	Vegan	71	1.9	0.5	10	7	3.2	0
94	Vegan	84	6.1	5.7	6	0.6	0.6	0.07
95	Vegan	61	2	0.4	5.8	5.6	3.7	0.22
96	Vegan	42	2.3	0.4	0	0	4	0.24
97	Vegan	96	2.2	0.8	17.1	12	1.2	0.03
98	Vegan	146	12	11.4	7.9	1.9	1.9	0.05
99	Vegan	95	4.9	4.6	11.7	7	0.5	0.07
100	Vegan	86	2.7	0.3	14	10	0.4	0.1
101	Vegan	108	7.7	6.8	8.9	0.9	0.6	0.1
102	Vegan	80	3.1	2.5	12	1.7	0.8	0.1
103	Vegan	66	2.2	0.4	7.5	7.5	3.7	0.2
104	Vegan	125	7	2.9	14	4.7	1	0.1
105	Vegan	42	23	0.4	0	0	4	0.13
106	Vegan	89	4.2	4	12	8.8	0.8	0.02
107	Vegan	89	4.2	4	12	8.8	0.8	0.02
108	Vegan	97	3	2.6	16.8	10.7	0.5	0.08
109	Vegan	84	3	0.5	8.5	8	5.4	0.22
110	Vegan	158	16	15	2.8	1.4	1.7	0.08
111	Vegan	137	10.4	9.7	10	5.3	1.5	0.16
112	Vegan	83	3	0.5	8.2	8.1	1.5	0.26
113	Vegan	54	2.8	0.4	2.3	2.2	3.9	0.35
114	Vegan	92	2.8	2.4	16.4	12.4	0.4	0.3
115	Vegan	93	4.3	3.9	12.8	7.4	0.04	0.04
116	Vegan	61	2.1	0.4	5.7	5.5	3.7	0.25
117	Vegan	85	5.9	0.5	4.9	2.2	1.8	0.29
118	Vegan	107	5.3	5.1	14	8.4	0.6	0.03
119	Vegan	80	3.1	2.5	12	1.7	0.8	0.01
120	Vegan	77	4.7	1	6.8	0.5	1.7	0
121	Vegan	61	2	0.4	5.8	5.6	3.7	0.22
122	Vegan	88	2.7	0.2	13	9.8	0.9	0.05
123	Vegan	162	8	7.5	21.5	11.9	0.9	0.05
124	Vegan	80	0.8	0.1	16	0.9	1.2	0.1
125	Vegan	46	2.1	0.4	0	0	4.8	0.01
126	Vegan	217	18.6	12.2	12.2	11	1.7	0
127	Vegan	61	2.1	0.4	5.7	5.5	1	0.25
128	Vegan	124	11	9.8	6	0.5	1	0.7
129	Vegan	83	2.1	0.3	12.4	4.5	1.6	0.07
130	Vegan	139	10.4	9.7	10.1	5	1.1	0.16
131	Vegan	58	1.9	0.3	4.8	4.4	1.6	0.11
132	Vegan	44	2.3	0.3	3	0	0.5	0.03
133	Vegan	96	7.7	7.1	5	1	1.4	0.2
134	Vegan	66	3.9	1.6	5.9	0.8	1.4	0.05
135	Vegan	82	2.7	0.5	8.6	7.8	4.7	0.31
136	Vegan	83	2.1	0.3	11.9	11.4	3.8	0.1
137	Vegan	67	1.1	0.1	12.5	4.7	0.08	0.09
138	Vegan	152	11.5	10.3	11.1	6.5	1.3	0.15
139	Vegan	46	2.9	0.4	0	0	4.8	0.1
140	Vegan	46	2.9	0.4	0	0	4.8	0.1
141	Vegan	260	26	21	4	0	1.5	0.05
142	Vegan	46	0.5	0.1	10	1.5	0.6	0.02
143	Vegan	67	2.3	1.4	8	8	3.5	0.02
144	Vegan	99	5	0.6	11	7	1.9	0.02
145	Vegan	114	8.9	0.8	4.1	1.6	3.7	0.01
146	Vegan	83	3	0.6	4.5	2.8	5.7	0.1
147	Vegan	107	2	0.3	16.4	13	5.3	0.15
148	Vegan	239	20	16	9.8	8.2	2.7	0.2
149	Vegan	87	5.8	5.2	6.7	1	1.8	0.11
150	Vegan	55	2	0.4	2	1.9	3.8	0.09
151	Vegan	87	1.5	0.3	16	7.1	1.1	0.1
152	Vegan	97	7.7	7.1	5.7	1	1.4	0.19
153	Vegan	178	13	11	14	8.8	1.2	0.03
154	Vegan	70	2.2	0.4	8.2	7.9	3.7	0.15
155	Vegan	61	2.1	0.4	5.7	5.5	3.7	0.25
156	Vegan	77	2.3	0.5	7.5	3.7	6.3	0.15
157	Vegan	87	4.3	4	11	8	1.1	0.02
158	Vegan	151	3	1.4	27	11.5	3.6	0.12
159	Vegan	170	15.5	14.5	6.9	3.6	1.5	0.02
160	Vegan	61	2	0.4	6.8	5.6	3.7	0.22
161	Vegan	50	2.3	0.4	2.1	2.1	4	0.25
162	Vegan	121	4.7	4.1	17	10	2.5	0.03
163	Vegan	61	2	0.4	5.8	5.6	3.7	0.22
164	Vegan	60	3.5	0.7	5.4	1.7	1.6	0.06
165	Vegan	102	3.9	3.4	16.5	12.5	0.6	0.32
166	Vegan	42	2.3	0.4	0	0	4	0.24
167	Vegan	58	1.9	0.3	4.8	4.4	3.6	0.11
168	Vegan	55	3	1.1	2.3	2.2	3.6	0.32
169	Vegan	90	5	4.1	10	2.7	0.9	0.08
170	Vegan	53	3.3	0.5	0	0	5.7	0.11
171	Vegan	94	7.1	6.7	6.5	5	2.2	0.02
172	Vegan	50	2.3	0.4	2.1	2.1	4	0.25
173	Vegan	174	12	11	14	12	1	0.06
174	Vegan	92	3	2.8	15.6	9.5	0.3	0.08
175	Vegan	88	2.7	0.2	13	8	0.09	0.05
176	Vegan	68	2.1	0.4	8.1	6	3.6	0.23
177	Vegan	95	5.3	5	11	6	0.09	0.2
178	Vegan	61	2	0.4	5.8	5.6	1	0.22
179	Vegan	74	1.9	0.3	9	8.8	3.6	0.16
180	Vegan	94	2.8	2.4	16.4	12	0.5	0.3
181	Vegan	96	2.2	0.8	17.1	12	1.2	0.03
182	Vegan	146	12	11.4	7.9	1.9	1.9	0.05
1	Dairy	60	3	1.9	3.9	3.9	3.6	0.1
2	Dairy	67	0.5	0.2	9.2	9.2	7	0.15
3	Dairy	122	4.2	2.8	16.7	15	4.3	0.18
4	Dairy	68	3.8	2.5	4.7	4.7	3.8	0.14
5	Dairy	58	2.8	2	4.9	4.9	3.3	0.11
6	Dairy	65	2	1.2	3.8	3.8	8	0.2
7	Dairy	102	5	3.5	3.9	3.9	9.6	0.13
8	Dairy	59	3	1.9	3.8	3.8	3.4	0.1
9	Dairy	100	6.5	4.5	4.8	4.8	5	0.1
10	Dairy	122	3.3	2.2	20	20	3.6	0.3
11	Dairy	64	3.4	2.5	4.3	2.8	4	0.3
12	Dairy	130	10	6.6	5.1	5.1	4.2	0.1
13	Dairy	120	10	6.2	3.4	3.4	3.2	0.1
14	Dairy	77	4.9	4.4	4.2	4.2	4.1	0.09
15	Dairy	62	0.5	0.1	3.7	3.7	12	0.12
16	Dairy	128	8	4.8	7.1	7.1	7	0.13
17	Dairy	49	0.1	0.1	9	8	8	0.1
18	Dairy	99	0.2	0.2	5.6	5.6	18.3	0.15
19	Dairy	78	3.6	2.6	6	6	4.7	0.18
20	Dairy	69	3.5	2.3	4.6	4.6	3.8	0.17
21	Dairy	86	0	0	5.3	5.3	16	0.15
22	Dairy	69	3.1	2.1	5.9	5.6	4.4	0.08
23	Dairy	71	3.3	2.1	5.7	5.3	4.5	0.08
24	Dairy	68	2	1.3	8.8	5.8	3.7	0
25	Dairy	68	2	1.3	8.8	5.8	3.7	0
26	Dairy	68	3.1	2	5.6	5.5	4.4	0.08
27	Dairy	65	4	2.6	3.8	3.8	3.4	0.1
28	Dairy	64	3.5	2.2	3.6	3.6	4.5	0.11
29	Dairy	80	4.4	2.6	4.8	4.8	5.4	0.13
30	Dairy	90	6.9	4.5	3.9	3	6	0.1
31	Dairy	105	9	6.6	2.1	1	3.3	0.2
32	Dairy	120	10	5	6.5	3.4	4	0.15
33	Dairy	60	3	1.9	3.8	3.8	3.4	0.1
34	Dairy	92	5.8	3.8	4.8	4.8	5.2	0.1
35	Dairy	85	3	2	11	11	3.1	0.13
36	Dairy	80	3.5	2	7	3.7	5.2	0.2
37	Dairy	88	0.3	0.1	4.9	3.3	15	0.2
38	Dairy	70	3.6	2.4	4.7	4.7	4	0.12
39	Dairy	91	3.5	2.3	11.6	11.6	3.3	0.13
40	Dairy	63	0.8	1.9	7.3	6.1	5	0.15
41	Dairy	68	3.1	1.9	5.8	5.8	4.4	0.16
42	Dairy	52	0	0.1	3.1	3.1	10	0.1
43	Dairy	55	0.5	0.1	5.4	0.5	7.6	0.18
44	Dairy	61	2.5	1.5	5.2	4.3	4.3	0.1
45	Dairy	61	3.6	2.3	4.2	3	3	0.09
46	Dairy	88	4.6	3.1	5.9	5.9	4.8	0.15
47	Dairy	97	0	0	6.2	6.2	18	0.15
48	Dairy	209	0	0	5	4.4	13	0.14
49	Dairy	109	0	0	6.3	6.3	19.8	0.18
50	Dairy	87	2.2	1.6	12.8	12.8	3.2	0.12
51	Dairy	110	9	5.8	4	4	3.2	0.1
52	Dairy	65	4	2.6	3.8	3.8	3.4	0.1
53	Dairy	62	3.8	2.3	3.7	3.7	3.2	0.1
54	Dairy	41	1.5	0.9	1.9	1.9	4.5	0.1
55	Dairy	61	3.8	2.4	2.9	2.9	3.1	0.09
56	Dairy	87	3.4	2.6	8.9	8.2	4.5	0.16
57	Dairy	92	5.7	3.5	5.6	5.6	4.7	0.9
58	Dairy	67	3	1	5.9	5.9	4	0
59	Dairy	70	4	2.6	4	4	4.4	0.13
60	Dairy	71	3	2	6.5	6.5	4.5	0.11
61	Dairy	57	0.5	0.1	3.5	3	10	0.08
62	Dairy	60	0.2	0.1	3.5	3.5	11	0.15
63	Dairy	61	0.2	0.2	8.9	4.8	5.7	0.2
64	Dairy	68	3.8	2.6	3.8	3.8	3.9	0.13
65	Dairy	57	0.5	0.3	3.5	3.5	10	0.1
66	Dairy	60	1.8	1	6.4	5.4	4.3	0.13
67	Dairy	116	9.4	6.3	3.9	3.9	3.3	0.13
68	Dairy	64	0.2	0.1	4	4	11	0.08
69	Dairy	70	4.2	2.7	3.7	3.7	11	0.1
70	Dairy	91	5.5	3.6	5.5	5.5	4.7	0
71	Dairy	102	8	5.4	4.5	3.9	3.3	0.08
72	Dairy	71	3.1	2.3	6.3	5.1	4.4	0.11
73	Dairy	191	7.6	3.8	19.7	11.7	9.4	0.23
74	Dairy	69	3.6	2.5	4.7	4.7	3.9	0.12
75	Dairy	78	3.8	2.5	5.6	5.6	4.7	0.15
76	Dairy	75	3.8	2.5	6.3	2.8	4	0.18
77	Dairy	60	3.7	2	2.5	2.5	4.3	0.04
78	Dairy	112	5	3.1	9.8	9.8	7.7	0.25
79	Dairy	85	6	3.8	3.1	3.6	3.3	0.1
80	Dairy	71	2	1.5	4.9	4.9	8.3	0.1
81	Dairy	60	1.6	1.1	6.4	6.4	4.8	0.14
82	Dairy	131	10.2	6.7	3.7	3.7	5.9	0.15
83	Dairy	129	10	6.6	5.1	5.1	4.2	0.13
84	Dairy	61.5	3.5	3	4.2	4.2	3.3	0.13
85	Dairy	60	1.8	1.1	6.4	5.4	4.3	0.13
86	Dairy	102	8	5.4	4.5	3.9	3.3	0.08

## Sheet: Cheese
		Energy (kcal/100 g)	Total fat (g/100 g)	Saturates (g/100 g )	Carbohydrate (g/100 g )	Sugars (g/100 g)	Protein (g/100 g )	Salt (g/100 g )
1	Vegan	266	19	17	23	0.5	0.8	2.6
2	Vegan	282	20.5	17.5	24	0.25	0.6	1.6
3	Vegan	263	22	19.2	14	0	1.5	2.5
4	Vegan	53	3.9	3.5	4.3	0	0	0.38
5	Vegan	296	18.9	15.1	30.5	0.8	1.3	1.85
6	Vegan	320	21.5	14.6	28.8	0.6	2	1.77
7	Vegan	301	19.1	13.8	29.9	0.5	1.8	0
8	Vegan	285	23	21	20	0	0	2.3
9	Vegan	81	6.3	5.7	5.7	0	0	0.5
10	Vegan	92	8.7	7.8	3.3	0	0	0.5
11	Vegan	270	21	19	21	0	0	2.3
12	Vegan	234	23	9.6	1.1	0.8	5.7	0.7
13	Vegan	212	20	9.5	3.8	0.6	4.1	0
14	Vegan	298	24	22	21	0	0	1.7
15	Vegan	306.667	29	26	11	0	0	1.66667
16	Vegan	258	18.9	16.7	20.9	0.8	0.2	1.5
17	Vegan	258	18.9	16.7	20.9	0.8	0.2	1.5
18	Vegan	318	26	21	17	0.3	1.3	1.9
19	Vegan	212	16	4.1	1.7	0	15	1.5
20	Vegan	258	20	3.1	0.6	0	17	1.2
21	Vegan	234	23	9.6	1.1	0.8	5.7	0.7
22	Vegan	306.667	29	26	11	0	0	1.66667
23	Vegan	256	24	15	7	0	3	1.2
24	Vegan	256	24	15	7	0	3	1.3
25	Vegan	256	24	15	7	0	3	1.4
26	Vegan	281	20	18	25	0.5	0.5	1.8
27	Vegan	281	20	18	25	0.5	0.5	1.8
28	Vegan	220	13	12	25	0.1	0.5	2
29	Vegan	293.333	20.6667	17.3333	23.3333	2	0.666667	1.96667
30	Vegan	290	21	17.3333	23.6667	0	0.666667	1.8
31	Vegan	286.667	21.6667	18.6667	20	0	0.333333	1.8
32	Vegan	296	24.4	0.8	19	0.1	0.1	1.31
33	Vegan	293.333	20.6667	17.3333	23.3333	2	0.666667	1.96667
34	Vegan	290	21	17.3333	23.6667	0	0.666667	1.8
35	Vegan	244	24.9	20.9	5.8	1	0.2	0.79
36	Vegan	286.667	21.6667	18.6667	20	0	0.333333	1.8
37	Vegan	297	24	20.7	19.8	19.8	,3,1	1.48
38	Vegan	54	2.4	0.4	6.7	0.3	0.125	0
39	Vegan	63	2.8	0.4	6.6	0.2	3.5	0
40	Vegan	207	12	11	24	0.5	0.5	2
41	Vegan	207	12	11	24	0.5	0.5	3
42	Vegan	370	26.5	23.3	23.4	0	3.5	0.8
43	Vegan	371	26.6	23.3	23.4	0	3.6	0.9
44	Vegan	294	23	19	20	0.5	0.5	1.4
45	Vegan	285	21	18	21	0	0.5	1.7
46	Vegan	288	22.8	3	13	4.3	9.8	0.7
47	Vegan	316	25.3	3.4	11.5	2.8	11	0.8
48	Vegan	313	25.8	3.4	11.3	2.6	11	0.8
49	Vegan	210	17	15	10	2.5	2.8	2.1
50	Vegan	283	24	21	14	0	1.9	3.2
51	Vegan	202	17	8.6	0.9	2.7	2.4	1.6
52	Vegan	281	20	18	25	0.5	0.5	2.8
53	Vegan	530	42.9	4.3	17.3	4.5	18.8	3.62
54	Vegan	346	29.5	26.3	16.5	1.7	2,,9	1
55	Vegan	312	25.7	21.6	18.3	0.1	0.1	1.6
56	Vegan	232	22	11	7.8	0.5	1.3	1.3
57	Vegan	293.333	20.6667	17.3333	23.3333	2	0.666667	1.96667
58	Vegan	290	21	17.3333	23.6667	0	0.666667	1.8
59	Vegan	261	20	18	17	0.1	2	1.9
60	Vegan	295	25	20	17	0	0.6	1.2
61	Vegan	583.78	52.67	10.15	16	4	20	0.87
62	Vegan	276	23	19	0	0	0	0.87
63	Vegan	272	23	20	14	1.5	1.4	0.9
64	Vegan	413	19	8.7	36	5.6	20	5.7
65	Vegan	286	28	23	1.3	1.1	6	0.2
66	Vegan	324	27	23	20	0.1	0.1	1.7
67	Vegan	279	17	16	30	0.3	1.6	3.6
68	Vegan	185	16	13.6	8.5	0.3	0.7	1.5
69	Vegan	281	20	18	25	0	0	1.8
70	Vegan	293	23.9	20	19	0.1	0.5	1.66
71	Vegan	208	18	16	7.2	0.3	0.7	1.25
72	Vegan	286	20	4	12	3	10	2
73	Vegan	298	23.5	20.1	20.3	0.7	1.2	1.6
74	Vegan	281	21	18.4	23	0	0	2.1
75	Vegan	281	20	18	25	0.5	0.5	1.8
76	Vegan	251	18	16	21	0.5	0.8	1.8
77	Vegan	275	23	14	18	0.5	0	0.89
78	Vegan	207	19.1	17	23	0.5	0.7	2.9
79	Vegan	293	23	20	20	0	1.4	2
80	Vegan	359	37.3	5.9	13.3	0.1	13.9	1.2
81	Vegan	293.333	20.6667	17.3333	23.3333	2	0.666667	1.96667
82	Vegan	290	21	17.3333	23.6667	0	0.666667	1.8
83	Vegan	251	20	2.1	10.3	1.2	6.1	0.65
84	Vegan	185	16	13.6	8.5	0.3	0.7	1.5
85	Vegan	284	20.5	17.9	24	0.9	0	1.9
86	Vegan	279	24	21	15.7	0	0	2.1
87	Vegan	545	44.3	3.6	12.4	3.3	24.8	3.6
88	Vegan	285	20	17	25	0.1	0.1	2
89	Vegan	305	24.6	20	19	0.2	0.5	1.8
90	Vegan	273	23	20	14	0.1	0.4	1.4
91	Vegan	343	20	16	38	0.5	1.6	1.82
92	Vegan	244	20	3.35	2.24	0.33	9.379	0.42
93	Vegan	251	20	2.1	10.3	1.2	6.1	0.65
94	Vegan	185	16	13.6	8.5	0.3	0.7	1.5
95	Vegan	310	24	22	23	0.5	0.5	1.8
96	Vegan	447	41	10	11	0.5	7.1	1
97	Vegan	287	23	20	20	0	0	2.1
98	Vegan	597	46.7	5.3	18.4	5.9	21	2.4
99	Vegan	430	39	2.625	4.87	3.24	8.33	1.15
100	Vegan	290	21	17.3333	23.6667	0	0.666667	1.8
101	Vegan	447	41	10	11	0.5	7.1	1
102	Vegan	277	21	18	22	0	0	2.1
103	Vegan	365	23.2	15.8	35.8	0.6	2.4	1.6
104	Vegan	290	21	17.3333	23.6667	0	0.666667	1.8
105	Vegan	268	20	18	22	0.5	0.5	2.1
106	Vegan	277	21	18.4	22	0	0	2.1
107	Vegan	290	21	17.3333	23.6667	0	0.666667	1.8
108	Vegan	291	23	4.5	11	1	9.6	0.54
109	Vegan	292	23	20	20	0.2	0.4	2.3
110	Vegan	232	20	18	11	0.5	1.3	1.3
111	Vegan	318	26.2	23.5	22.5	0.5	0.7	2.5
112	Vegan	290	21	17.3333	23.6667	0	0.666667	1.8
113	Vegan	290	21	17.3333	23.6667	0	0.666667	1.8
114	Vegan	290	21	17.3333	23.6667	0	0.666667	1.8
1	Dairy	280	18.7	13.8	0.7	0	28.8	5.4
2	Dairy	280	18.7	13.8	0.7	0	28.8	5.4
3	Dairy	289	25	16	5	5	11	1.2
4	Dairy	289	25	16	5	5	11	1.3
5	Dairy	289	25	16	5	5	11	1.2
6	Dairy	133	5	3.6	2	2	20	0.9
7	Dairy	133	5	3.6	2	2	20	0.9
8	Dairy	198	16.4	7.5	6	1.2	5	0.8
9	Dairy	205	14.5	7.5	10.5	4.5	6.5	1.1
10	Dairy	188	13.5	7	8.5	2.5	6.5	1
11	Dairy	248	20.5	7	7	0.5	7	1.1
12	Dairy	176	14	7.5	5.5	0.5	6	1.1
13	Dairy	265	23	11	6.5	2.5	5.5	1.2
14	Dairy	246	21	11	7	3.5	5	1
15	Dairy	61	5.8	3.9	0.4	0.4	1.8	0.28
16	Dairy	55	5.3	3.5	0.4	0.4	1.6	0.25
17	Dairy	250	21	14	6.3	6.2	9	1.8
18	Dairy	187	14	9.3	5.2	5.2	10	2.7
19	Dairy	266	20	13	5.4	5.4	16	2.9
20	Dairy	200	19	12.3333	10	5.66667	15.6667	2.56667
21	Dairy	328.889	38.6667	22.3333	6	3	33	3
22	Dairy	302	22.4	14	2.5	1	23	10.9
23	Dairy	388	32	20.5	0.6	0.6	24.5	1.7
24	Dairy	311	18	11	18	0.8	18	1.5
25	Dairy	252	16	8.9	9	5.6	16	1.7
26	Dairy	190	13	9.1	5.4	5.4	13	1.6
27	Dairy	350	28	16.6667	0	0	24	1.66667
28	Dairy	306	26.7	17.3	7.8	0.6	8.3	0.68
29	Dairy	240	19.5	14	7	7	9	1.8
30	Dairy	192	15	9.7	3.6	3.5	13	1.9
31	Dairy	200	19	12.3333	10	5.66667	15.6667	2.56667
32	Dairy	207	15	10	4	4	13.2	2.2
33	Dairy	217	15	10.5	5	5	14	1.75
34	Dairy	200	16	11	3	1	11	2.1
35	Dairy	200	19	12.3333	10	5.66667	15.6667	2.56667
36	Dairy	328.889	38.6667	22.3333	6	3	33	3
37	Dairy	304	22.5	14.2	2.5	1	23	1.9
38	Dairy	287	25	18	1.5	1.5	14	1.6
39	Dairy	305	29	19.4	2	2	1.5	1.5
40	Dairy	309	23.4	15.2	3.6	0	20.9	1.7
41	Dairy	200	19	12.3333	10	5.66667	15.6667	2.56667
42	Dairy	288	21	13.7	3.7	3.7	21	1.7
43	Dairy	344	25.5	19	6.6	0.4	21.9	1.2
44	Dairy	312	30	21	2	2	8.5	1.2
45	Dairy	190	14	9.1	3	3	13	1.1
46	Dairy	357	29	20	0.5	0.5	24	1.4
47	Dairy	370	32.7	3.3	6.5	4.7	11.3	11.2
48	Dairy	196	14	8.4	6	6	13	1.62
49	Dairy	222	18	12	4.5	4.5	10.5	1.7
50	Dairy	242	18	13	6	6	14	2.4
51	Dairy	308	23	15.6	2	2	23	1.3
52	Dairy	200	19	12.3333	10	5.66667	15.6667	2.56667
53	Dairy	200	19	12.3333	10	5.66667	15.6667	2.56667
54	Dairy	304	23.7	16.8	0.9	0.7	21.7	2
55	Dairy	284	20	20	3	3	23	2.25
56	Dairy	303	25	16	0.5	0.5	19	2.8
57	Dairy	309	29	19.5	2.5	2.5	8.6	1.4
58	Dairy	289	21	14	4	2	21	1.5
59	Dairy	350	28	16.6667	0	0	24	1.66667
60	Dairy	346	28.9	19.8	3	1	18.8	3.6
61	Dairy	350	28	17	0	0	24	2
62	Dairy	244	20	14	7	7	9	0.125
63	Dairy	224	13	8.9	7.2	5	15	0.176471
64	Dairy	334	26	16.2	4	1	20	1.4
65	Dairy	331	27	17.3	3.5	3.5	18.5	3.5
66	Dairy	305	29	19.4	2	2	9	1.5
67	Dairy	138	5.8	3.1	4	1.9	17	1.6
68	Dairy	252	16	10	8	8	19	2
69	Dairy	200	19	12.3333	10	5.66667	15.6667	2.56667
70	Dairy	318	24	14	3.5	3.5	22	2
71	Dairy	287	23.7	15.5	0	0	18	1.4
72	Dairy	222	18	12	4.5	4.5	10.7	1.7
73	Dairy	189	12.6	8.7	3.7	2	15.3	2.5
74	Dairy	189	13	8.1	5.2	5.1	11	1.7
75	Dairy	224	14	8.8	8.5	6.5	16	2.5
76	Dairy	204	16	11	4	1.3	11	2.1
77	Dairy	352	28	19	0.5	0.5	25	1.2
78	Dairy	231	17	12	6	4.5	13.5	2.5
79	Dairy	231	17	12	6	4.5	13.5	2.4
80	Dairy	190	12.6	8.7	3.7	2.5	15.3	2.5
81	Dairy	189	13	8	5.2	5.1	11	1.7
82	Dairy	320	25	18	3	0.5	21	2
83	Dairy	254	18.8	13	6	2.6	14	3.33
84	Dairy	200	19	12	10	6	16	3
85	Dairy	293	21.5	14	1.8	1.8	23	1.2
86	Dairy	309	24	17	1.2	1.2	22	1.5
87	Dairy	190	13	9.1	5.3	5.3	13	2
88	Dairy	332	25	16.3	3.7	3.7	23	1.7
89	Dairy	280	21.2	15	5.2	5.2	16	3.5
90	Dairy	307	23	15	1	1	24	1.5
91	Dairy	222	19	13	10	6	16	2.5
92	Dairy	225	19	14	10	7	17	2.5
93	Dairy	230	16	11	5.9	5.9	15	3.3
94	Dairy	223	12	7.5	1.7	1.7	27	1.8
95	Dairy	209	17	11	5	5	9	2.1
96	Dairy	335	26.9	17.5	2	2	21	3.35
97	Dairy	328	26	17	5.3	5.3	11.6	2.1
98	Dairy	243	18.5	13.9	5	5	14	1.6
99	Dairy	170	13.5	4.1	4	3.8	7.7	1.6
100	Dairy	241	17	11	3.7	3.36	15	2.55
101	Dairy	200	16	11	3	1	11	2.1
102	Dairy	286	26	16	2.8	0.5	10.4	2.25
103	Dairy	317	30	19	1.5	1.5	8.8	2.5
104	Dairy	320	25	18	3	0.5	21	2
105	Dairy	108	9.1	5.8	1.9	0.2	4.3	0.45
106	Dairy	535	56	5	5	3	3	1.2
107	Dairy	332	25	16.3	3.7	3.7	23	1.7
108	Dairy	280	21.2	15	5.2	5.2	16	3.5
109	Dairy	335	26.9	17.5	2	2	21	3.35
110	Dairy	189	13	8	5.2	5.1	11	1.7
111	Dairy	320	25	18	3	0.5	21	2
112	Dairy	254	18.8	13	6	2.6	14	3.33
113	Dairy	190	13	8	5.1	5.1	11	1
114	Dairy	320	25	18	4	0.5	21	2
115	Dairy	254	18	12	7	2	14	3
